# Supplementary material for: An Automated Microfluidic System for the Generation of Droplet Interface Bilayer Networks
Source: Micromachines (Basel). 2017 Mar 21;8(3):93. doi: 10.3390/mi8030093 (PMC6190347; doi:10.3390/mi8030093)
Supplement: Supplementary file 1 [file micromachines-08-00093-s001.zip]

Archive with 3 entries (3 files):
- Video S1.asf
- Video S2.asf
- micromachines-178560 suppl final.pdf
